# Supplementary material for: Comparative evaluation of insertion torque and mechanical stability for self-tapping and self-drilling orthodontic miniscrews – an in vitro study
Source: Head Face Med. 2017 May 30;13:10. doi: 10.1186/s13005-017-0143-3 (PMC5450203; doi:10.1186/s13005-017-0143-3)
Supplement: Additional file 1: — Dataset reporting the measurements of MIT and displacement for all the miniscrew samples. (XLSX 9 kb) [file 13005_2017_143_MOESM1_ESM.xlsx]

## Sheet: Foglio1
							Screw type: 0= self-drilling; 1= self-tapping
							Force angulation: 0= 90°; 1= 45°
Sample	Screw type	Force angulation	Torque	Dislocation at 20N
1	0	0	8.2	0.339
2	0	0	6.7	0.224
3	0	0	10	0.263
4	0	0	6.4	0.285
5	0	0	6.5	0.329
6	0	0	3.4	0.317
7	0	0	4.2	0.305
8	0	0	2.2	0.302
9	0	0	4.1	0.303
10	0	0	9.7	0.254
11	0	0	5.5	0.263
12	0	0	7.4	0.376
13	0	0	7.2	0.3
14	0	0	6	0.365
15	0	0	5	0.311
19	1	0	3.3	0.624
20	1	0	4.1	0.215
21	1	0	4.1	0.339
22	1	0	5.9	0.335
23	1	0	5.8	0.26
24	1	0	2.7	0.35
27	1	0	3.5	0.295
28	1	0	2.9	0.335
29	1	0	5.1	0.269
30	1	0	4.2	0.334
31	1	0	3	0.364
32	1	0	3.1	0.402
33	1	0	1.7	0.398
34	1	0	3.3	0.441
35	1	0	3.6	0.363
36	1	0	5.1	0.324
37	1	0	5.4	0.343
38	0	1	10.1	0.38
39	0	1	5.6	0.297
40	0	1	5.5	0.322
41	0	1	5.9	0.37
42	0	1	7.4	0.3
43	0	1	7.7	0.39
44	0	1	8.7	0.36
45	0	1	8.4	0.309
46	0	1	5.9	0.378
47	0	1	9.3	0.303
48	0	1	5.2	0.343
49	0	1	4.1	0.412
50	0	1	6.3	0.407
51	0	1	2.7	0.405
52	0	1	7.6	0.379
53	1	1	7	0.345
54	1	1	4.5	0.477
55	1	1	2.4	0.377
56	1	1	5.6	0.345
57	1	1	3.9	0.413
58	1	1	2.8	0.372
59	1	1	3.1	0.449
60	1	1	5.6	0.277
61	1	1	4.3	0.475
62	1	1	3.9	0.308
63	1	1	4.9	0.34
64	1	1	4	0.35
65	1	1	3.7	0.491
66	1	1	5.1	0.56
